# Supplementary material for: IL-10 Gene Rs1800871, Rs1800872, and Rs1800896 Polymorphisms and IL-10 Serum Levels Association with Pituitary Adenoma
Source: Biomedicines. 2022 Aug 8;10(8):1921. doi: 10.3390/biomedicines10081921 (PMC9405800; doi:10.3390/biomedicines10081921)
Supplement: Supplementary file 1 [file biomedicines-10-01921-s001.zip]

Archive with 1 entries (1 files):
- biomedicines-1806681-supplementary.pdf
